# Supplementary material for: FgSfl1 and Its Conserved PKA Phosphorylation Sites Are Important for Conidiation, Sexual Reproduction, and Pathogenesis in Fusarium graminearum
Source: J Fungi (Basel). 2021 Sep 14;7(9):755. doi: 10.3390/jof7090755 (PMC8466192; doi:10.3390/jof7090755)
Supplement: Supplementary file 1 [file jof-07-00755-s001.zip]

Archive with 9 entries (9 files):
- Fig.S1.tif
- Fig.S2.tif
- Fig.S3.tif
- Fig.S4.tif
- Fig.S5.tif
- Fig.S6.tif
- Fig.S7.tif
- Fig.S8.tif
- new supplementary.pdf
